# Supplementary material for: Frames of reference in small-scale spatial tasks in wild bumblebees
Source: Sci Rep. 2022 Dec 15;12:21683. doi: 10.1038/s41598-022-26282-z (PMC9755249; doi:10.1038/s41598-022-26282-z)
Supplement: Supplementary file 2 — Supplementary Information 2. [file 41598_2022_26282_MOESM2_ESM.xlsx]

## Sheet: experiment 1
Subject	DOT	Condition	trial	Food located	Response	allocentric response	egocentric response	SPECIES	SEX
1	2022-04-15	allocentric vs egocentric	1	R	L	0	1	B pratorum	F		blank cells represent trials in which bees did not repond
1	2022-04-15	allocentric vs egocentric	2	M	L	0	0	B pratorum	F
1	2022-04-15	allocentric vs egocentric	3	L	R	0	1	B pratorum	F
1	2022-04-15	allocentric vs egocentric	4	L	R	0	1	B pratorum	F
1	2022-04-15	allocentric vs egocentric	5	R	R	1	0	B pratorum	F
1	2022-04-15	allocentric vs egocentric	6	M	M	1	1	B pratorum	F
1	2022-04-15	allocentric vs egocentric	7	L	R	0	1	B pratorum	F
1	2022-04-15	allocentric vs egocentric	8	R	R	1	0	B pratorum	F
1	2022-04-15	allocentric vs egocentric	9	R	L	0	1	B pratorum	F
1	2022-04-15	allocentric vs egocentric	10	M	M	1	1	B pratorum	F
1	2022-04-15	allocentric vs egocentric	11	L	L	1	0	B pratorum	F
1	2022-04-15	allocentric vs egocentric	12	M	M	1	1	B pratorum	F
3	2022-04-15	allocentric vs egocentric	1	M	L	0	0	B pratorum	F
3	2022-04-15	allocentric vs egocentric	2	R	L	0	1	B pratorum	F
3	2022-04-15	allocentric vs egocentric	3	L	L	1	0	B pratorum	F
3	2022-04-15	allocentric vs egocentric	4	R	R	1	0	B pratorum	F
3	2022-04-15	allocentric vs egocentric	5	M	M	1	1	B pratorum	F
3	2022-04-15	allocentric vs egocentric	6	L	M	0	0	B pratorum	F
3	2022-04-15	allocentric vs egocentric	7	M	M	1	1	B pratorum	F
3	2022-04-15	allocentric vs egocentric	8	R	L	0	1	B pratorum	F
3	2022-04-15	allocentric vs egocentric	9	L	R	0	1	B pratorum	F
3	2022-04-15	allocentric vs egocentric	10	L	L	1	0	B pratorum	F
3	2022-04-15	allocentric vs egocentric	11	M	M	1	1	B pratorum	F
3	2022-04-15	allocentric vs egocentric	12	R	R	1	0	B pratorum	F
5	2022-04-18	allocentric vs egocentric	1	L	M	0	0	B lapidarius	F
5	2022-04-18	allocentric vs egocentric	2	M	L	0	0	B lapidarius	F
5	2022-04-18	allocentric vs egocentric	3	R	L	0	1	B lapidarius	F
5	2022-04-18	allocentric vs egocentric	4	M	M	1	1	B lapidarius	F
5	2022-04-18	allocentric vs egocentric	5	R	L	0	1	B lapidarius	F
5	2022-04-18	allocentric vs egocentric	6	L	L	1	0	B lapidarius	F
5	2022-04-18	allocentric vs egocentric	7	L	L	1	0	B lapidarius	F
5	2022-04-18	allocentric vs egocentric	8	M	L	0	0	B lapidarius	F
5	2022-04-18	allocentric vs egocentric	9	R	R	1	0	B lapidarius	F
5	2022-04-18	allocentric vs egocentric	10	R				B lapidarius	F
5	2022-04-18	allocentric vs egocentric	11	M				B lapidarius	F
5	2022-04-18	allocentric vs egocentric	12	L				B lapidarius	F
6	2022-04-18	allocentric vs egocentric	1	R	L	0	1	B pratorum	F
6	2022-04-18	allocentric vs egocentric	2	L	L	1	0	B pratorum	F
6	2022-04-18	allocentric vs egocentric	3	M	M	1	1	B pratorum	F
6	2022-04-18	allocentric vs egocentric	4	L	R	0	1	B pratorum	F
6	2022-04-18	allocentric vs egocentric	5	R	M	0	0	B pratorum	F
6	2022-04-18	allocentric vs egocentric	6	M	M	1	1	B pratorum	F
6	2022-04-18	allocentric vs egocentric	7	R	R	1	0	B pratorum	F
6	2022-04-18	allocentric vs egocentric	8	M	M	1	1	B pratorum	F
6	2022-04-18	allocentric vs egocentric	9	L	L	1	0	B pratorum	F
6	2022-04-18	allocentric vs egocentric	10					B pratorum	F
6	2022-04-18	allocentric vs egocentric	11					B pratorum	F
6	2022-04-18	allocentric vs egocentric	12					B pratorum	F
13	2022-04-22	allocentric vs egocentric	1	M	L	0	0	B pascuorum	F
13	2022-04-22	allocentric vs egocentric	2	L	R	0	1	B pascuorum	F
13	2022-04-22	allocentric vs egocentric	3	R	R	1	0	B pascuorum	F
13	2022-04-22	allocentric vs egocentric	4	L	R	0	1	B pascuorum	F
13	2022-04-22	allocentric vs egocentric	5	R	R	1	0	B pascuorum	F
13	2022-04-22	allocentric vs egocentric	6	M	R	0	0	B pascuorum	F
13	2022-04-22	allocentric vs egocentric	7	L	R	0	1	B pascuorum	F
13	2022-04-22	allocentric vs egocentric	8	M	M	1	1	B pascuorum	F
13	2022-04-22	allocentric vs egocentric	9	L	L	1	0	B pascuorum	F
13	2022-04-22	allocentric vs egocentric	10	R	R	1	0	B pascuorum	F
13	2022-04-22	allocentric vs egocentric	11	R	R	1	0	B pascuorum	F
13	2022-04-22	allocentric vs egocentric	12	M	L	0	0	B pascuorum	F
14	2022-04-22	allocentric vs egocentric	1	R	R	1	0	B pratorum	F
14	2022-04-22	allocentric vs egocentric	2	M	R	0	0	B pratorum	F
14	2022-04-22	allocentric vs egocentric	3	L	R	0	1	B pratorum	F
14	2022-04-22	allocentric vs egocentric	4	L	M	0	0	B pratorum	F
14	2022-04-22	allocentric vs egocentric	5	M	M	1	1	B pratorum	F
14	2022-04-22	allocentric vs egocentric	6	R	M	0	0	B pratorum	F
14	2022-04-22	allocentric vs egocentric	7	R	L	0	1	B pratorum	F
14	2022-04-22	allocentric vs egocentric	8	L	L	1	0	B pratorum	F
14	2022-04-22	allocentric vs egocentric	9	M	M	1	1	B pratorum	F
14	2022-04-22	allocentric vs egocentric	10	R	L	0	1	B pratorum	F
14	2022-04-22	allocentric vs egocentric	11	L	L	1	0	B pratorum	F
14	2022-04-22	allocentric vs egocentric	12	M	M	1	1	B pratorum	F
16	2022-04-28	allocentric vs egocentric	1	M	M	1	1	B pratorum	F
16	2022-04-28	allocentric vs egocentric	2	R	R	1	0	B pratorum	F
16	2022-04-28	allocentric vs egocentric	3	L	L	1	0	B pratorum	F
16	2022-04-28	allocentric vs egocentric	4	R	R	1	0	B pratorum	F
16	2022-04-28	allocentric vs egocentric	5	L	R	0	1	B pratorum	F
16	2022-04-28	allocentric vs egocentric	6	M	R	0	0	B pratorum	F
16	2022-04-28	allocentric vs egocentric	7	M	M	1	1	B pratorum	F
16	2022-04-28	allocentric vs egocentric	8	L	L	1	0	B pratorum	F
16	2022-04-28	allocentric vs egocentric	9	R	R	1	0	B pratorum	F
16	2022-04-28	allocentric vs egocentric	10	R	R	1	0	B pratorum	F
16	2022-04-28	allocentric vs egocentric	11	M	L	0	0	B pratorum	F
16	2022-04-28	allocentric vs egocentric	12	L	L	1	0	B pratorum	F
19	2022-04-29	allocentric vs egocentric	1	R	R	1	0	B pascuorum	F
19	2022-04-29	allocentric vs egocentric	2	M	M	1	1	B pascuorum	F
19	2022-04-29	allocentric vs egocentric	3	L	L	1	0	B pascuorum	F
19	2022-04-29	allocentric vs egocentric	4	M	M	1	1	B pascuorum	F
19	2022-04-29	allocentric vs egocentric	5	R	L	0	1	B pascuorum	F
19	2022-04-29	allocentric vs egocentric	6	L	R	0	1	B pascuorum	F
19	2022-04-29	allocentric vs egocentric	7	L	L	1	0	B pascuorum	F
19	2022-04-29	allocentric vs egocentric	8	R	R	1	0	B pascuorum	F
19	2022-04-29	allocentric vs egocentric	9	M	R	0	0	B pascuorum	F
19	2022-04-29	allocentric vs egocentric	10	M	M	1	1	B pascuorum	F
19	2022-04-29	allocentric vs egocentric	11	L	L	1	0	B pascuorum	F
19	2022-04-29	allocentric vs egocentric	12	R	L	0	1	B pascuorum	F
21	2022-04-30	allocentric vs egocentric	1	L	R	0	1	B pratorum	F
21	2022-04-30	allocentric vs egocentric	2	R	R	1	0	B pratorum	F
21	2022-04-30	allocentric vs egocentric	3	M	R	0	0	B pratorum	F
21	2022-04-30	allocentric vs egocentric	4	L	R	0	1	B pratorum	F
21	2022-04-30	allocentric vs egocentric	5	L	L	1	0	B pratorum	F
21	2022-04-30	allocentric vs egocentric	6	R	R	1	0	B pratorum	F
21	2022-04-30	allocentric vs egocentric	7	M	M	1	1	B pratorum	F
21	2022-04-30	allocentric vs egocentric	8	M	M	1	1	B pratorum	F
21	2022-04-30	allocentric vs egocentric	9	L	R	0	1	B pratorum	F
21	2022-04-30	allocentric vs egocentric	10	R	R	1	0	B pratorum	F
21	2022-04-30	allocentric vs egocentric	11	R	R	1	0	B pratorum	F
21	2022-04-30	allocentric vs egocentric	12	M	M	1	1	B pratorum	F
23	2022-05-10	allocentric vs egocentric	1	L	L	1	0	B pascuorum	F
23	2022-05-10	allocentric vs egocentric	2	M	M	1	0	B pascuorum	F
23	2022-05-10	allocentric vs egocentric	3	R	M	0	0	B pascuorum	F
23	2022-05-10	allocentric vs egocentric	4	M	M	1	0	B pascuorum	F
23	2022-05-10	allocentric vs egocentric	5	L	L	1	0	B pascuorum	F
23	2022-05-10	allocentric vs egocentric	6	L	R	0	1	B pascuorum	F
23	2022-05-10	allocentric vs egocentric	7	R	R	1	0	B pascuorum	F
23	2022-05-10	allocentric vs egocentric	8	R	L	0	1	B pascuorum	F
23	2022-05-10	allocentric vs egocentric	9	M	M	1	0	B pascuorum	F
23	2022-05-10	allocentric vs egocentric	10	L	L	1	0	B pascuorum	F
23	2022-05-10	allocentric vs egocentric	11	R	L	0	1	B pascuorum	F
23	2022-05-10	allocentric vs egocentric	12	M	L	0	0	B pascuorum	F
27	2022-05-15	allocentric vs egocentric	1	L	R	0	1	B pascuorum	F
27	2022-05-15	allocentric vs egocentric	2	R	L	0	1	B pascuorum	F
27	2022-05-15	allocentric vs egocentric	3	M	M	1	1	B pascuorum	F
27	2022-05-15	allocentric vs egocentric	4	R	R	1	0	B pascuorum	F
27	2022-05-15	allocentric vs egocentric	5	L	L	1	0	B pascuorum	F
27	2022-05-15	allocentric vs egocentric	6	L	L	1	0	B pascuorum	F
27	2022-05-15	allocentric vs egocentric	7	M	M	1	1	B pascuorum	F
27	2022-05-15	allocentric vs egocentric	8	M	M	1	1	B pascuorum	F
27	2022-05-15	allocentric vs egocentric	9	R	R	1	0	B pascuorum	F
27	2022-05-15	allocentric vs egocentric	10	L	L	1	0	B pascuorum	F
27	2022-05-15	allocentric vs egocentric	11	R	R	1	0	B pascuorum	F
27	2022-05-15	allocentric vs egocentric	12	M				B pascuorum	F
28	2022-05-15	allocentric vs egocentric	1	M	L	0	0	B pascuorum	F
28	2022-05-15	allocentric vs egocentric	2	L	R	0	1	B pascuorum	F
28	2022-05-15	allocentric vs egocentric	3	R	R	1	0	B pascuorum	F
28	2022-05-15	allocentric vs egocentric	4	L	R	0	1	B pascuorum	F
28	2022-05-15	allocentric vs egocentric	5	M	M	1	1	B pascuorum	F
28	2022-05-15	allocentric vs egocentric	6	R	R	1	0	B pascuorum	F
28	2022-05-15	allocentric vs egocentric	7	M	M	1	1	B pascuorum	F
28	2022-05-15	allocentric vs egocentric	8	R	R	1	0	B pascuorum	F
28	2022-05-15	allocentric vs egocentric	9	R	R	1	0	B pascuorum	F
28	2022-05-15	allocentric vs egocentric	10	L	R	0	1	B pascuorum	F
28	2022-05-15	allocentric vs egocentric	11	L	R	0	1	B pascuorum	F
28	2022-05-15	allocentric vs egocentric	12	M	R	0	0	B pascuorum	F
30	2022-05-17	allocentric vs egocentric	1	R	R	1	0	B pratorum	F
30	2022-05-17	allocentric vs egocentric	2	L	L	1	0	B pratorum	F
30	2022-05-17	allocentric vs egocentric	3	M	M	1	1	B pratorum	F
30	2022-05-17	allocentric vs egocentric	4	M	M	1	1	B pratorum	F
30	2022-05-17	allocentric vs egocentric	5	L	R	0	1	B pratorum	F
30	2022-05-17	allocentric vs egocentric	6	R	R	1	0	B pratorum	F
30	2022-05-17	allocentric vs egocentric	7	R	R	1	0	B pratorum	F
30	2022-05-17	allocentric vs egocentric	8	L	R	0	1	B pratorum	F
30	2022-05-17	allocentric vs egocentric	9	M	L	0	0	B pratorum	F
30	2022-05-17	allocentric vs egocentric	10	M	M	1	1	B pratorum	F
30	2022-05-17	allocentric vs egocentric	11	R	R	1	0	B pratorum	F
30	2022-05-17	allocentric vs egocentric	12	L	R	0	1	B pratorum	F
31	2022-05-17	allocentric vs egocentric	1	M	M	1	1	B bohemicus	F
31	2022-05-17	allocentric vs egocentric	2	R	L	0	1	B bohemicus	F
31	2022-05-17	allocentric vs egocentric	3	L	R	0	1	B bohemicus	F
31	2022-05-17	allocentric vs egocentric	4	L	L	1	0	B bohemicus	F
31	2022-05-17	allocentric vs egocentric	5	R	R	1	0	B bohemicus	F
31	2022-05-17	allocentric vs egocentric	6	M	M	1	1	B bohemicus	F
31	2022-05-17	allocentric vs egocentric	7	M	M	1	1	B bohemicus	F
31	2022-05-17	allocentric vs egocentric	8	R	M	0	0	B bohemicus	F
31	2022-05-17	allocentric vs egocentric	9	L	L	1	0	B bohemicus	F
31	2022-05-17	allocentric vs egocentric	10	R	R	1	0	B bohemicus	F
31	2022-05-17	allocentric vs egocentric	11	M	M	1	0	B bohemicus	F
31	2022-05-17	allocentric vs egocentric	12	L	L	1	0	B bohemicus	F
34	2022-05-20	allocentric vs egocentric	1	L	R	0	1	B pascuorum	F
34	2022-05-20	allocentric vs egocentric	2	M	R	0	0	B pascuorum	F
34	2022-05-20	allocentric vs egocentric	3	R	M	0	0	B pascuorum	F
34	2022-05-20	allocentric vs egocentric	4	M	M	1	1	B pascuorum	F
34	2022-05-20	allocentric vs egocentric	5	L	R	0	1	B pascuorum	F
34	2022-05-20	allocentric vs egocentric	6	R	R	1	0	B pascuorum	F
34	2022-05-20	allocentric vs egocentric	7	L	R	0	1	B pascuorum	F
34	2022-05-20	allocentric vs egocentric	8	R	R	1	0	B pascuorum	F
34	2022-05-20	allocentric vs egocentric	9	M	M	1	1	B pascuorum	F
34	2022-05-20	allocentric vs egocentric	10	M	M	1	1	B pascuorum	F
34	2022-05-20	allocentric vs egocentric	11	R	R	1	0	B pascuorum	F
34	2022-05-20	allocentric vs egocentric	12	L	L	1	0	B pascuorum	F
35	2022-05-20	allocentric vs egocentric	1	R	R	1	0	B pascuorum	F
35	2022-05-20	allocentric vs egocentric	2	L	R	0	1	B pascuorum	F
35	2022-05-20	allocentric vs egocentric	3	M	M	1	1	B pascuorum	F
35	2022-05-20	allocentric vs egocentric	4	R	R	1	0	B pascuorum	F
35	2022-05-20	allocentric vs egocentric	5	R	M	0	0	B pascuorum	F
35	2022-05-20	allocentric vs egocentric	6	M	M	1	1	B pascuorum	F
35	2022-05-20	allocentric vs egocentric	7	M	M	1	1	B pascuorum	F
35	2022-05-20	allocentric vs egocentric	8	L	L	1	0	B pascuorum	F
35	2022-05-20	allocentric vs egocentric	9	L	L	1	0	B pascuorum	F
35	2022-05-20	allocentric vs egocentric	10	R	R	1	0	B pascuorum	F
35	2022-05-20	allocentric vs egocentric	11	M	R	0	0	B pascuorum	F
35	2022-05-20	allocentric vs egocentric	12	L				B pascuorum
36	2022-05-26	allocentric vs egocentric	1	M	M	1	0	B pratorum	?
36	2022-05-26	allocentric vs egocentric	2	L	L	1	0	B pratorum	?
36	2022-05-26	allocentric vs egocentric	3	R	M	0	0	B pratorum	?
36	2022-05-26	allocentric vs egocentric	4	L	L	1	0	B pratorum	?
36	2022-05-26	allocentric vs egocentric	5	M	L	0	0	B pratorum	?
36	2022-05-26	allocentric vs egocentric	6	R	L	0	1	B pratorum	?
36	2022-05-26	allocentric vs egocentric	7	L	L	1	0	B pratorum	?
36	2022-05-26	allocentric vs egocentric	8	L	L	1	0	B pratorum	?
36	2022-05-26	allocentric vs egocentric	9	M	M	1	1	B pratorum	?
36	2022-05-26	allocentric vs egocentric	10	R	R	1	0	B pratorum	?
36	2022-05-26	allocentric vs egocentric	11	R	L	0	1	B pratorum	?
36	2022-05-26	allocentric vs egocentric	12	M	M	1	1	B pratorum	?
81	2022-06-23	allocentric vs egocentric	1	L	L	1	0	B terrestris	F
81	2022-06-23	allocentric vs egocentric	2	M	M	1	1	B terrestris	F
81	2022-06-23	allocentric vs egocentric	3	R	L	0	1	B terrestris	F
81	2022-06-23	allocentric vs egocentric	4	R	M	0	0	B terrestris	F
81	2022-06-23	allocentric vs egocentric	5	M	L	0	0	B terrestris	F
81	2022-06-23	allocentric vs egocentric	6	L	R	0	1	B terrestris	F
81	2022-06-23	allocentric vs egocentric	7	L	R	0	1	B terrestris	F
81	2022-06-23	allocentric vs egocentric	8	M	L	0	0	B terrestris	F
81	2022-06-23	allocentric vs egocentric	9	R	R	1	0	B terrestris	F
81	2022-06-23	allocentric vs egocentric	10	M	M	1	1	B terrestris	F
81	2022-06-23	allocentric vs egocentric	11	L	L	1	0	B terrestris	F
81	2022-06-23	allocentric vs egocentric	12	R	L	0	1	B terrestris	F
82	2022-06-23	allocentric vs egocentric	1	M	L	0	0	B terrestris	F
82	2022-06-23	allocentric vs egocentric	2	L	R	0	1	B terrestris	F
82	2022-06-23	allocentric vs egocentric	3	R	L	0	1	B terrestris	F
82	2022-06-23	allocentric vs egocentric	4	R	L	0	1	B terrestris	F
82	2022-06-23	allocentric vs egocentric	5	M	L	0	0	B terrestris	F
82	2022-06-23	allocentric vs egocentric	6	L	R	0	1	B terrestris	F
82	2022-06-23	allocentric vs egocentric	7	M	M	1	1	B terrestris	F
82	2022-06-23	allocentric vs egocentric	8	M	L	0	0	B terrestris	F
82	2022-06-23	allocentric vs egocentric	9	R	R	1	0	B terrestris	F
82	2022-06-23	allocentric vs egocentric	10	L	L	1	0	B terrestris	F
82	2022-06-23	allocentric vs egocentric	11	L	L	1	0	B terrestris	F
82	2022-06-23	allocentric vs egocentric	12	R	R	1	0	B terrestris	F
83	2022-06-24	allocentric vs egocentric	1	L	M	0	0	B lucorum	F
83	2022-06-24	allocentric vs egocentric	2	M	M	1	1	B lucorum	F
83	2022-06-24	allocentric vs egocentric	3	R	R	1	0	B lucorum	F
83	2022-06-24	allocentric vs egocentric	4	M	L	0	0	B lucorum	F
83	2022-06-24	allocentric vs egocentric	5	L	R	0	1	B lucorum	F
83	2022-06-24	allocentric vs egocentric	6	L	L	1	0	B lucorum	F
83	2022-06-24	allocentric vs egocentric	7	R	R	1	0	B lucorum	F
83	2022-06-24	allocentric vs egocentric	8	R	R	1	0	B lucorum	F
83	2022-06-24	allocentric vs egocentric	9	M	M	1	1	B lucorum	F
83	2022-06-24	allocentric vs egocentric	10	M	M	1	1	B lucorum	F
83	2022-06-24	allocentric vs egocentric	11	L				B lucorum	F
83	2022-06-24	allocentric vs egocentric	12	R				B lucorum	F
84	2022-06-24	allocentric vs egocentric	1	R	L	0	1	B lucorum	F
84	2022-06-24	allocentric vs egocentric	2	M	M	1	1	B lucorum	F
84	2022-06-24	allocentric vs egocentric	3	L	M	0	0	B lucorum	F
84	2022-06-24	allocentric vs egocentric	4	L	L	1	0	B lucorum	F
84	2022-06-24	allocentric vs egocentric	5	M	M	1	1	B lucorum	F
84	2022-06-24	allocentric vs egocentric	6	R	L	0	1	B lucorum	F
84	2022-06-24	allocentric vs egocentric	7	R	R	1	0	B lucorum	F
84	2022-06-24	allocentric vs egocentric	8	L	L	1	0	B lucorum	F
84	2022-06-24	allocentric vs egocentric	9	M	M	1	1	B lucorum	F
84	2022-06-24	allocentric vs egocentric	10	M	M	1	1	B lucorum	F
84	2022-06-24	allocentric vs egocentric	11	R	L	0	1	B lucorum	F
84	2022-06-24	allocentric vs egocentric	12	L	L	1	0	B lucorum	F
86	2022-06-25	allocentric vs egocentric	1	M	M	1	1	B hypnorum	F
86	2022-06-25	allocentric vs egocentric	2	R	L	0	1	B hypnorum	F
86	2022-06-25	allocentric vs egocentric	3	L	L	1	0	B hypnorum	F
86	2022-06-25	allocentric vs egocentric	4	M	L	0	0	B hypnorum	F
86	2022-06-25	allocentric vs egocentric	5	M	M	1	1	B hypnorum	F
86	2022-06-25	allocentric vs egocentric	6	L	L	1	0	B hypnorum	F
86	2022-06-25	allocentric vs egocentric	7	L	R	0	1	B hypnorum	F
86	2022-06-25	allocentric vs egocentric	8	R	L	0	1	B hypnorum	F
86	2022-06-25	allocentric vs egocentric	9	R	R	1	0	B hypnorum	F
86	2022-06-25	allocentric vs egocentric	10	M	L	0	0	B hypnorum	F
86	2022-06-25	allocentric vs egocentric	11	L	L	1	0	B hypnorum	F
86	2022-06-25	allocentric vs egocentric	12	R	L	0	1	B hypnorum	F

## Sheet: experiment 2
Subject	DOT	Condition	trial	Food located	Response	correct	SPECIES	SEX
37	2022-05-31	Allocentric	1	R	R	1	B bohemicus	F			blank cells represent trials in which bees did not repond
37	2022-05-31	Allocentric	2	L	L	1	B bohemicus	F			represent excluded individuals from analyses following Haun et al (2006) criteria
37	2022-05-31	Allocentric	3	L	R	0	B bohemicus	F
37	2022-05-31	Allocentric	4	R	R	1	B bohemicus	F
37	2022-05-31	Allocentric	5	R	R	1	B bohemicus	F
37	2022-05-31	Allocentric	7	L	L	1	B bohemicus	F
37	2022-05-31	Egocentric	8	L	R	1	B bohemicus	F
37	2022-05-31	Egocentric	9	R	R	0	B bohemicus	F
37	2022-05-31	Egocentric	10	L	M	0	B bohemicus	F
37	2022-05-31	Egocentric	11	L	R	1	B bohemicus	F
37	2022-05-31	Egocentric	13	R	L	1	B bohemicus	F
37	2022-05-31	Egocentric	14	R	M	0	B bohemicus	F
39	2022-06-01	Egocentric	1	R	M	0	B lucorum	F
39	2022-06-01	Egocentric	2	L	L	0	B lucorum	F
39	2022-06-01	Egocentric	3	R	R	0	B lucorum	F
39	2022-06-01	Egocentric	4	R	R	0	B lucorum	F
39	2022-06-01	Egocentric	6	L	R	1	B lucorum	F
39	2022-06-01	Egocentric	7	L	L	0	B lucorum	F
39	2022-06-01	Allocentric	9	R	R	1	B lucorum	F
39	2022-06-01	Allocentric	10	L	L	1	B lucorum	F
39	2022-06-01	Allocentric	11	R	R	1	B lucorum	F
39	2022-06-01	Allocentric	12	L	L	1	B lucorum	F
39	2022-06-01	Allocentric	13	L	L	1	B lucorum	F
39	2022-06-01	Allocentric	14	R	R	1	B lucorum	F
40	2022-06-01	Allocentric	1	L	L	1	B pascuorum	F
40	2022-06-01	Allocentric	3	R	L	0	B pascuorum	F
40	2022-06-01	Allocentric	4	L	L	1	B pascuorum	F
40	2022-06-01	Allocentric	5	L	L	1	B pascuorum	F
40	2022-06-01	Allocentric	6	R	R	1	B pascuorum	F
40	2022-06-01	Allocentric	7	R	L	0	B pascuorum	F
40	2022-06-01	Egocentric	8	L	L	0	B pascuorum	F
40	2022-06-01	Egocentric	9	R	R	0	B pascuorum	F
40	2022-06-01	Egocentric	11	L	R	1	B pascuorum	F
40	2022-06-01	Egocentric	12	R	R	0	B pascuorum	F
40	2022-06-01	Egocentric	13	R	L	1	B pascuorum	F
40	2022-06-01	Egocentric	14	L	L	0	B pascuorum	F
41	2022-06-02	Egocentric	1	L	L	0	B pascuorum	F
41	2022-06-02	Egocentric	2	R	R	0	B pascuorum	F
41	2022-06-02	Egocentric	4	R	L	1	B pascuorum	F
41	2022-06-02	Egocentric	5	L	L	0	B pascuorum	F
41	2022-06-02	Egocentric	6	L	R	1	B pascuorum	F
41	2022-06-02	Egocentric	7	R	R	0	B pascuorum	F
41	2022-06-02	Allocentric	9	L	L	1	B pascuorum	F
41	2022-06-02	Allocentric	10	L	L	1	B pascuorum	F
41	2022-06-02	Allocentric	11	R	R	1	B pascuorum	F
41	2022-06-02	Allocentric	12	R	R	1	B pascuorum	F
41	2022-06-02	Allocentric	13	L	L	1	B pascuorum	F
41	2022-06-02	Allocentric	14	R	R	1	B pascuorum	F
42	2022-06-02	Allocentric	1	R	R	1	B pascuorum	F
42	2022-06-02	Allocentric	3	L	M	0	B pascuorum	F
42	2022-06-02	Allocentric	4	L	L	1	B pascuorum	F
42	2022-06-02	Allocentric	5	R	R	1	B pascuorum	F
42	2022-06-02	Allocentric	6	R	M	0	B pascuorum	F
42	2022-06-02	Allocentric	7	L	L	1	B pascuorum	F
42	2022-06-02	Egocentric	8	L	R	1	B pascuorum	F
42	2022-06-02	Egocentric	9	R	L	1	B pascuorum	F
42	2022-06-02	Egocentric	10	R	M	0	B pascuorum	F
42	2022-06-02	Egocentric	12	L	L	0	B pascuorum	F
42	2022-06-02	Egocentric	13	L	L	0	B pascuorum	F
42	2022-06-02	Egocentric	14	R	L	1	B pascuorum	F
45	2022-06-05	Allocentric	1	L	L	1	B pascuorum	F
45	2022-06-05	Allocentric	2	R	R	1	B pascuorum	F
45	2022-06-05	Allocentric	3	R	R	1	B pascuorum	F
45	2022-06-05	Allocentric	5	L	L	1	B pascuorum	F
45	2022-06-05	Allocentric	6	L	M	0	B pascuorum	F
45	2022-06-05	Allocentric	7	R	R	1	B pascuorum	F
45	2022-06-05	Egocentric	8	R	M	0	B pascuorum	F
45	2022-06-05	Egocentric	10	L	R	1	B pascuorum	F
45	2022-06-05	Egocentric	11	R	L	1	B pascuorum	F
45	2022-06-05	Egocentric	12	L	M	0	B pascuorum	F
45	2022-06-05	Egocentric	13	R	R	0	B pascuorum	F
45	2022-06-05	Egocentric	14	L	R	1	B pascuorum	F
46	2022-06-06	Egocentric	1	R	R	0	B pascuorum	F
46	2022-06-06	Egocentric	2	L	R	1	B pascuorum	F
46	2022-06-06	Egocentric	3	L	R	1	B pascuorum	F
46	2022-06-06	Egocentric	4	R	R	0	B pascuorum	F
46	2022-06-06	Egocentric	6	R	M	0	B pascuorum	F
46	2022-06-06	Egocentric	7	L	L	0	B pascuorum	F
46	2022-06-06	Allocentric	9	L	L	1	B pascuorum	F
46	2022-06-06	Allocentric	10	R	R	1	B pascuorum	F
46	2022-06-06	Allocentric	11	R	R	1	B pascuorum	F
46	2022-06-06	Allocentric	12	L	R	0	B pascuorum	F
46	2022-06-06	Allocentric	13	L	L	1	B pascuorum	F
46	2022-06-06	Allocentric	14	R	L	0	B pascuorum	F
49	2022-09-09	Allocentric	1	R	L	0	B pascuorum	F
49	2022-09-09	Allocentric	2	L	L	1	B pascuorum	F
49	2022-09-09	Allocentric	3	R	R	1	B pascuorum	F
49	2022-09-09	Allocentric	5	L	R	0	B pascuorum	F
49	2022-09-09	Allocentric	6	L	L	1	B pascuorum	F
49	2022-09-09	Allocentric	7	R	R	1	B pascuorum	F
49	2022-09-09	Egocentric	8	R	R	0	B pascuorum	F
49	2022-09-09	Egocentric	9	L	L	0	B pascuorum	F
49	2022-09-09	Egocentric	10	L	L	0	B pascuorum	F
49	2022-09-09	Egocentric	11	R	R	0	B pascuorum	F
49	2022-09-09	Egocentric	13	L	R	1	B pascuorum	F
49	2022-09-09	Egocentric	14	R	L	1	B pascuorum	F
51	2022-09-09	Egocentric	1	R	R	0	B pascuorum	F
51	2022-09-09	Egocentric	2	L	M	0	B pascuorum	F
51	2022-09-09	Egocentric	3	L	R	1	B pascuorum	F
51	2022-09-09	Egocentric	4	R	R	0	B pascuorum	F
51	2022-09-09	Egocentric	5	R	R	0	B pascuorum	F
51	2022-09-09	Egocentric	7	L	M	0	B pascuorum	F
51	2022-09-09	Allocentric	8	R	R	1	B pascuorum	F
51	2022-09-09	Allocentric	9	R	R	1	B pascuorum	F
51	2022-09-09	Allocentric	11	L	L	1	B pascuorum	F
51	2022-09-09	Allocentric	12	L	L	1	B pascuorum	F
51	2022-09-09	Allocentric	13	R	R	1	B pascuorum	F
51	2022-09-09	Allocentric	14	L	L	1	B pascuorum	F
53	2022-06-10	Allocentric	1	L	L	1	B pascuorum	F
53	2022-06-10	Allocentric	2	R	L	0	B pascuorum	F
53	2022-06-10	Allocentric	3	L	L	1	B pascuorum	F
53	2022-06-10	Allocentric	4	L	L	1	B pascuorum	F
53	2022-06-10	Allocentric	6	R	R	1	B pascuorum	F
53	2022-06-10	Allocentric	7	R	L	0	B pascuorum	F
53	2022-06-10	Egocentric	8	L	L	0	B pascuorum	F
53	2022-06-10	Egocentric	9	R	L	1	B pascuorum	F
53	2022-06-10	Egocentric	10	L	L	0	B pascuorum	F
53	2022-06-10	Egocentric	11	L	R	1	B pascuorum	F
53	2022-06-10	Egocentric	13	R	L	1	B pascuorum	F
53	2022-06-10	Egocentric	14	R	L	1	B pascuorum	F
54	2022-06-10	Egocentric	1	R	R	0	B pascuorum	F
54	2022-06-10	Egocentric	2	R	L	1	B pascuorum	F
54	2022-06-10	Egocentric	3	L	M	0	B pascuorum	F
54	2022-06-10	Egocentric	4	L	R	1	B pascuorum	F
54	2022-06-10	Egocentric	5	R	L	1	B pascuorum	F
54	2022-06-10	Egocentric	7	L	L	0	B pascuorum	F
54	2022-06-10	Allocentric	8	L	L	1	B pascuorum	F
54	2022-06-10	Allocentric	10	R	R	1	B pascuorum	F
54	2022-06-10	Allocentric	11	L	L	1	B pascuorum	F
54	2022-06-10	Allocentric	12	R	L	0	B pascuorum	F
54	2022-06-10	Allocentric	13	R	R	1	B pascuorum	F
54	2022-06-10	Allocentric	14	L	L	1	B pascuorum	F
57	2022-06-13	Allocentric	1	L	L	1	B pascuorum	F
57	2022-06-13	Allocentric	2	R	R	1	B pascuorum	F
57	2022-06-13	Allocentric	3	L	L	1	B pascuorum	F
57	2022-06-13	Allocentric	4	R	R	1	B pascuorum	F
57	2022-06-13	Allocentric	6	L	L	1	B pascuorum	F
57	2022-06-13	Allocentric	7	R	L	0	B pascuorum	F
57	2022-06-13	Egocentric	9	R	L	1	B pascuorum	F
57	2022-06-13	Egocentric	10	R	M	0	B pascuorum	F
57	2022-06-13	Egocentric	11	L	L	0	B pascuorum	F
57	2022-06-13	Egocentric	12	L	R	1	B pascuorum	F
57	2022-06-13	Egocentric	13	R	L	1	B pascuorum	F
57	2022-06-13	Egocentric	14	L	L	0	B pascuorum	F
61	2022-06-14	Egocentric	1	L	R	1	B hypnorum	F
61	2022-06-14	Egocentric	2	R	R	0	B hypnorum	F
61	2022-06-14	Egocentric	3	R	L	1	B hypnorum	F
61	2022-06-14	Egocentric	4	L	R	1	B hypnorum	F
61	2022-06-14	Egocentric	5	L	R	1	B hypnorum	F
61	2022-06-14	Egocentric	6	R	L	1	B hypnorum	F
61	2022-06-14	Allocentric	9	R	R	1	B hypnorum	F
61	2022-06-14	Allocentric	10	L	L	1	B hypnorum	F
61	2022-06-14	Allocentric	11	R	R	1	B hypnorum	F
61	2022-06-14	Allocentric	12	R	R	1	B hypnorum	F
61	2022-06-14	Allocentric	13	L	L	1	B hypnorum	F
61	2022-06-14	Allocentric	14	L	L	1	B hypnorum	F
63	2022-06-15	Allocentric	1	L	L	1	B pratorum	?
63	2022-06-15	Allocentric	2	R	R	1	B pratorum	?
63	2022-06-15	Allocentric	3	R	R	1	B pratorum	?
63	2022-06-15	Allocentric	4	L	R	0	B pratorum	?
63	2022-06-15	Allocentric	6	L	L	1	B pratorum	?
63	2022-06-15	Allocentric	7	R	R	1	B pratorum	?
63	2022-06-15	Egocentric	9	R	R	0	B pratorum	?
63	2022-06-15	Egocentric	10	L	R	1	B pratorum	?
63	2022-06-15	Egocentric	11	L	M	0	B pratorum	?
63	2022-06-15	Egocentric	12	R	R	0	B pratorum	?
63	2022-06-15	Egocentric	13	R	R	0	B pratorum	?
63	2022-06-15	Egocentric	14	L			B pratorum	?
65	2022-06-15	Egocentric	1	L	R	1	B pascuorum	F
65	2022-06-15	Egocentric	3	R	L	1	B pascuorum	F
65	2022-06-15	Egocentric	4	R	L	1	B pascuorum	F
65	2022-06-15	Egocentric	5	L	R	1	B pascuorum	F
65	2022-06-15	Egocentric	6	R	R	0	B pascuorum	F
65	2022-06-15	Egocentric	7	L	L	0	B pascuorum	F
65	2022-06-15	Allocentric	9	R	R	1	B pascuorum	F
65	2022-06-15	Allocentric	10	R	R	1	B pascuorum	F
65	2022-06-15	Allocentric	11	L	L	1	B pascuorum	F
65	2022-06-15	Allocentric	12	L	L	1	B pascuorum	F
65	2022-06-15	Allocentric	13	R	R	1	B pascuorum	F
65	2022-06-15	Allocentric	14	L	L	1	B pascuorum	F
67	2022-06-16	Allocentric	1	R	R	1	B pratorum	?
67	2022-06-16	Allocentric	2	L	L	1	B pratorum	?
67	2022-06-16	Allocentric	3	R	R	1	B pratorum	?
67	2022-06-16	Allocentric	4	R	R	1	B pratorum	?
67	2022-06-16	Allocentric	5	L	R	0	B pratorum	?
67	2022-06-16	Allocentric	7	L	L	1	B pratorum	?
67	2022-06-16	Egocentric	8	L	L	1	B pratorum	?
67	2022-06-16	Egocentric	9	R	R	1	B pratorum	?
67	2022-06-16	Egocentric	10	R	L	0	B pratorum	?
67	2022-06-16	Egocentric	12	L	L	1	B pratorum	?
67	2022-06-16	Egocentric	13	L	R	0	B pratorum	?
67	2022-06-16	Egocentric	14	R	R	1	B pratorum	?
69	2022-06-16	Egocentric	1	R	L	1	B pascuorum	F
69	2022-06-16	Egocentric	2	L	R	1	B pascuorum	F
69	2022-06-16	Egocentric	3	L	R	1	B pascuorum	F
69	2022-06-16	Egocentric	4	R	L	1	B pascuorum	F
69	2022-06-16	Egocentric	6	R	M	0	B pascuorum	F
69	2022-06-16	Egocentric	7	L	R	1	B pascuorum	F
69	2022-06-16	Allocentric	8	L	L	1	B pascuorum	F
69	2022-06-16	Allocentric	9	R	R	1	B pascuorum	F
69	2022-06-16	Allocentric	10	L	L	1	B pascuorum	F
69	2022-06-16	Allocentric	11	L	L	1	B pascuorum	F
69	2022-06-16	Allocentric	12	R	R	1	B pascuorum	F
69	2022-06-16	Allocentric	14	R	R	1	B pascuorum	F
70	2022-06-20	Allocentric	1	R	R	1	B terrestris	F
70	2022-06-20	Allocentric	2	R	R	1	B terrestris	F
70	2022-06-20	Allocentric	3	L	L	1	B terrestris	F
70	2022-06-20	Allocentric	4	L	L	1	B terrestris	F
70	2022-06-20	Allocentric	5	R	R	1	B terrestris	F
70	2022-06-20	Allocentric	6	L	R	0	B terrestris	F
70	2022-06-20	Egocentric	8	L	R	1	B terrestris	F
70	2022-06-20	Egocentric	9	R	R	0	B terrestris	F
70	2022-06-20	Egocentric	11	L	R	1	B terrestris	F
70	2022-06-20	Egocentric	12	L	R	1	B terrestris	F
70	2022-06-20	Egocentric	13	R	M	0	B terrestris	F
70	2022-06-20	Egocentric	14	R	R	0	B terrestris	F
71	2022-06-20	Egocentric	1	R	R	0	B hortorum	F
71	2022-06-20	Egocentric	3	L	L	0	B hortorum	F
71	2022-06-20	Egocentric	4	R	L	1	B hortorum	F
71	2022-06-20	Egocentric	5	L	M	0	B hortorum	F
71	2022-06-20	Egocentric	6	L	R	1	B hortorum	F
71	2022-06-20	Egocentric	7	R	M	0	B hortorum	F
71	2022-06-20	Allocentric	9	R	R	1	B hortorum	F
71	2022-06-20	Allocentric	10	L	L	1	B hortorum	F
71	2022-06-20	Allocentric	11	L	L	1	B hortorum	F
71	2022-06-20	Allocentric	12	R	R	1	B hortorum	F
71	2022-06-20	Allocentric	13	R	R	1	B hortorum	F
71	2022-06-20	Allocentric	14	L	L	1	B hortorum	F
77	2022-06-22	Allocentric	1	L	L	1	B hypnorum	F
77	2022-06-22	Allocentric	2	R	R	1	B hypnorum	F
77	2022-06-22	Allocentric	3	L	R	0	B hypnorum	F
77	2022-06-22	Allocentric	4	L	L	1	B hypnorum	F
77	2022-06-22	Allocentric	6	R	R	1	B hypnorum	F
77	2022-06-22	Allocentric	7	R	R	1	B hypnorum	F
77	2022-06-22	Egocentric	8	L	R	1	B hypnorum	F
77	2022-06-22	Egocentric	9	R	L	1	B hypnorum	F
77	2022-06-22	Egocentric	10	R	M	0	B hypnorum	F
77	2022-06-22	Egocentric	12	L	R	1	B hypnorum	F
77	2022-06-22	Egocentric	13	L	M	0	B hypnorum	F
77	2022-06-22	Egocentric	14	R	R	0	B hypnorum	F
80	2022-06-22	Egocentric	1	R	R	0	B hypnorum	F
80	2022-06-22	Egocentric	2	L	L	0	B hypnorum	F
80	2022-06-22	Egocentric	3	R	R	0	B hypnorum	F
80	2022-06-22	Egocentric	5	L	R	1	B hypnorum	F
80	2022-06-22	Egocentric	6	L	R	1	B hypnorum	F
80	2022-06-22	Egocentric	7	R	R	0	B hypnorum	F
80	2022-06-22	Allocentric	9	R	R	1	B hypnorum	F
80	2022-06-22	Allocentric	10	L	L	1	B hypnorum	F
80	2022-06-22	Allocentric	11	L	L	1	B hypnorum	F
80	2022-06-22	Allocentric	12	R	L	0	B hypnorum	F
80	2022-06-22	Allocentric	13	R	R	1	B hypnorum	F
80	2022-06-22	Allocentric	14	L	R	0	B hypnorum	F

## Sheet: experiment 3
Subject	DOT	Condition	trial	Food located	Response	correct	SPECIES	SEX
177	2022-07-26	Training Egocentric	1	L	R		B terrestris	F		blank cells represent trials in which bees did not repond
177	2022-07-26	Training Egocentric	2	R	L		B terrestris	F		represent excluded individuals from analyses because they did not complete middle trials
177	2022-07-26	Training Egocentric	3	R	L		B terrestris	F
177	2022-07-26	Training Egocentric	4	L	R		B terrestris	F
177	2022-07-26	Training Egocentric	5	L	R		B terrestris	F
177	2022-07-26	Training Egocentric	6	R	L		B terrestris	F
177	2022-07-26	Test Egocentric	1	R	L	1	B terrestris	F
177	2022-07-26	Test Egocentric	2	L	M	0	B terrestris	F
177	2022-07-26	Training Allocentric	1	R	R		B terrestris	F
177	2022-07-26	Training Allocentric	2	R	R		B terrestris	F
177	2022-07-26	Training Allocentric	3	L	L		B terrestris	F
177	2022-07-26	Training Allocentric	4	L	L		B terrestris	F
177	2022-07-26	Training Allocentric	5	R	R		B terrestris	F
177	2022-07-26	Training Allocentric	6	L	L		B terrestris	F
177	2022-07-26	Test Allocentric	1	L	L	1	B terrestris	F
177	2022-07-26	Test Allocentric	2	R	R	1	B terrestris	F
177	2022-07-26	Middle	1	M	R	0	B terrestris	F
177	2022-07-26	Middle	2	M	M	1	B terrestris	F
178	2022-07-26	Training Allocentric	1	L	L		B terrestris	F
178	2022-07-26	Training Allocentric	2	R	R		B terrestris	F
178	2022-07-26	Training Allocentric	3	L	L		B terrestris	F
178	2022-07-26	Training Allocentric	4	R	R		B terrestris	F
178	2022-07-26	Training Allocentric	5	R	R		B terrestris	F
178	2022-07-26	Training Allocentric	6	L	L		B terrestris	F
178	2022-07-26	Test Allocentric	1	R	R	1	B terrestris	F
178	2022-07-26	Test Allocentric	2	L	L	1	B terrestris	F
178	2022-07-26	Training Egocentric	1	R	L		B terrestris	F
178	2022-07-26	Training Egocentric	2	L	R		B terrestris	F
178	2022-07-26	Training Egocentric	3	L	R		B terrestris	F
178	2022-07-26	Training Egocentric	4	R	L		B terrestris	F
178	2022-07-26	Training Egocentric	5	R	L		B terrestris	F
178	2022-07-26	Training Egocentric	6	L	R		B terrestris	F
178	2022-07-26	Test Egocentric	1	R	R	0	B terrestris	F
178	2022-07-26	Test Egocentric	2	L	R	1	B terrestris	F
178	2022-07-26	Middle	1	M	M	1	B terrestris	F
178	2022-07-26	Middle	2	M	M	1	B terrestris	F
183	2022-07-27	Training Egocentric	1	R	L		B pascuorum	F
183	2022-07-27	Training Egocentric	2	L	R		B pascuorum	F
183	2022-07-27	Training Egocentric	3	R	L		B pascuorum	F
183	2022-07-27	Training Egocentric	4	L	R		B pascuorum	F
183	2022-07-27	Training Egocentric	5	L	R		B pascuorum	F
183	2022-07-27	Training Egocentric	6	R	L		B pascuorum	F
183	2022-07-27	Test Egocentric	1	R	L	1	B pascuorum	F
183	2022-07-27	Test Egocentric	2	L	L	0	B pascuorum	F
183	2022-07-27	Training Allocentric	1	R	R		B pascuorum	F
183	2022-07-27	Training Allocentric	2	L	L		B pascuorum	F
183	2022-07-27	Training Allocentric	3	R	R		B pascuorum	F
183	2022-07-27	Training Allocentric	4	L	L		B pascuorum	F
183	2022-07-27	Training Allocentric	5	L	L		B pascuorum	F
183	2022-07-27	Training Allocentric	6	R	R		B pascuorum	F
183	2022-07-27	Test Allocentric	1	L	L	1	B pascuorum	F
183	2022-07-27	Test Allocentric	2	R	R	1	B pascuorum	F
183	2022-07-27	Middle	1				B pascuorum	F
183	2022-07-27	Middle	2				B pascuorum	F
187	2022-07-28	Training Egocentric	1	R	L		B lucorum	F
187	2022-07-28	Training Egocentric	2	L	R		B lucorum	F
187	2022-07-28	Training Egocentric	3	L	R		B lucorum	F
187	2022-07-28	Training Egocentric	4	R	L		B lucorum	F
187	2022-07-28	Training Egocentric	5	R	L		B lucorum	F
187	2022-07-28	Training Egocentric	6	L	R		B lucorum	F
187	2022-07-28	Test Egocentric	1	R	L	1	B lucorum	F
187	2022-07-28	Test Egocentric	2	L	L	0	B lucorum	F
187	2022-07-28	Training Allocentric	1	L	L		B lucorum	F
187	2022-07-28	Training Allocentric	2	R	R		B lucorum	F
187	2022-07-28	Training Allocentric	3	L	L		B lucorum	F
187	2022-07-28	Training Allocentric	4	L	L		B lucorum	F
187	2022-07-28	Training Allocentric	5	R	R		B lucorum	F
187	2022-07-28	Training Allocentric	6	R	R		B lucorum	F
187	2022-07-28	Test Allocentric	1	L	L	1	B lucorum	F
187	2022-07-28	Test Allocentric	2	R	R	1	B lucorum	F
187	2022-07-28	Middle	1	M		1	B lucorum	F
187	2022-07-28	Middle	2	M			B lucorum	F
190	2022-07-28	Training Allocentric	1	R	R		B terrestris	F
190	2022-07-28	Training Allocentric	2	L	L		B terrestris	F
190	2022-07-28	Training Allocentric	3	L	L		B terrestris	F
190	2022-07-28	Training Allocentric	4	R	R		B terrestris	F
190	2022-07-28	Training Allocentric	5	R	R		B terrestris	F
190	2022-07-28	Training Allocentric	6	L	L		B terrestris	F
190	2022-07-28	Test Allocentric	1	R	M	0	B terrestris	F
190	2022-07-28	Test Allocentric	2	L	R	0	B terrestris	F
190	2022-07-28	Training Egocentric	1	L	R		B terrestris	F
190	2022-07-28	Training Egocentric	2	R	L		B terrestris	F
190	2022-07-28	Training Egocentric	3	R	L		B terrestris	F
190	2022-07-28	Training Egocentric	4	L	R		B terrestris	F
190	2022-07-28	Training Egocentric	5	L	R		B terrestris	F
190	2022-07-28	Training Egocentric	6	R	L		B terrestris	F
190	2022-07-28	Test Egocentric	1	L	L	0	B terrestris	F
190	2022-07-28	Test Egocentric	2	R	R	0	B terrestris	F
190	2022-07-28	Middle	1	M			B terrestris	F
190	2022-07-28	Middle	2	M			B terrestris	F
197	2022-07-29	Training Egocentric	1	R	L		B lucorum	F
197	2022-07-29	Training Egocentric	2	L	R		B lucorum	F
197	2022-07-29	Training Egocentric	3	R	L		B lucorum	F
197	2022-07-29	Training Egocentric	4	L	R		B lucorum	F
197	2022-07-29	Training Egocentric	5	L	R		B lucorum	F
197	2022-07-29	Training Egocentric	6	R	L		B lucorum	F
197	2022-07-29	Test Egocentric	1	L	L	0	B lucorum	F
197	2022-07-29	Test Egocentric	2	R	R	0	B lucorum	F
197	2022-07-29	Training Allocentric	1	L	L		B lucorum	F
197	2022-07-29	Training Allocentric	2	L	L		B lucorum	F
197	2022-07-29	Training Allocentric	3	R	R		B lucorum	F
197	2022-07-29	Training Allocentric	4	R	R		B lucorum	F
197	2022-07-29	Training Allocentric	5	L	L		B lucorum	F
197	2022-07-29	Training Allocentric	6	R	R		B lucorum	F
197	2022-07-29	Test Allocentric	1	R	R	1	B lucorum	F
197	2022-07-29	Test Allocentric	2	L	R	0	B lucorum	F
197	2022-07-29	Middle	1	M	L	0	B lucorum	F
197	2022-07-29	Middle	2	M	M	1	B lucorum	F
198	2022-07-29	Training Allocentric	1	R	R		B lucorum	F
198	2022-07-29	Training Allocentric	2	L	L		B lucorum	F
198	2022-07-29	Training Allocentric	3	R	R		B lucorum	F
198	2022-07-29	Training Allocentric	4	R	R		B lucorum	F
198	2022-07-29	Training Allocentric	5	L	L		B lucorum	F
198	2022-07-29	Training Allocentric	6	L	L		B lucorum	F
198	2022-07-29	Test Allocentric	1	R	L	0	B lucorum	F
198	2022-07-29	Test Allocentric	2	L	L	1	B lucorum	F
198	2022-07-29	Training Egocentric	1	L	R		B lucorum	F
198	2022-07-29	Training Egocentric	2	L	R		B lucorum	F
198	2022-07-29	Training Egocentric	3	R	L		B lucorum	F
198	2022-07-29	Training Egocentric	4	R	L		B lucorum	F
198	2022-07-29	Training Egocentric	5	L	R		B lucorum	F
198	2022-07-29	Training Egocentric	6	R	L		B lucorum	F
198	2022-07-29	Test Egocentric	1	L	R	1	B lucorum	F
198	2022-07-29	Test Egocentric	2	R	R	0	B lucorum	F
198	2022-07-29	Middle	1	M	M	1	B lucorum	F
198	2022-07-29	Middle	2	M	R	0	B lucorum	F
202	2022-07-31	Training Allocentric	1	R	R		B lucorum	F
202	2022-07-31	Training Allocentric	2	L	L		B lucorum	F
202	2022-07-31	Training Allocentric	3	R	R		B lucorum	F
202	2022-07-31	Training Allocentric	4	L	L		B lucorum	F
202	2022-07-31	Training Allocentric	5	L	L		B lucorum	F
202	2022-07-31	Training Allocentric	6	R	R		B lucorum	F
202	2022-07-31	Test Allocentric	1	R	L	0	B lucorum	F
202	2022-07-31	Test Allocentric	2	L	L	1	B lucorum	F
202	2022-07-31	Training Egocentric	1	L	R		B lucorum	F
202	2022-07-31	Training Egocentric	2	R	L		B lucorum	F
202	2022-07-31	Training Egocentric	3	R	L		B lucorum	F
202	2022-07-31	Training Egocentric	4	L	R		B lucorum	F
202	2022-07-31	Training Egocentric	5	L	R		B lucorum	F
202	2022-07-31	Training Egocentric	6	R	L		B lucorum	F
202	2022-07-31	Test Egocentric	1	L	L	0	B lucorum	F
202	2022-07-31	Test Egocentric	2	R	L	1	B lucorum	F
202	2022-07-31	Middle	1	M	M	1	B lucorum	F
202	2022-07-31	Middle	2	M	M	1	B lucorum	F
203	2022-07-31	Training Egocentric	1	R	L		B lucorum	F
203	2022-07-31	Training Egocentric	2	L	R		B lucorum	F
203	2022-07-31	Training Egocentric	3	R	L		B lucorum	F
203	2022-07-31	Training Egocentric	4	L	R		B lucorum	F
203	2022-07-31	Training Egocentric	5	L	R		B lucorum	F
203	2022-07-31	Training Egocentric	6	R	L		B lucorum	F
203	2022-07-31	Test Egocentric	1	L	L	0	B lucorum	F
203	2022-07-31	Test Egocentric	2	R	M/R	0	B lucorum	F
203	2022-07-31	Training Allocentric	1	L	L		B lucorum	F
203	2022-07-31	Training Allocentric	2	R	R		B lucorum	F
203	2022-07-31	Training Allocentric	3	L	L		B lucorum	F
203	2022-07-31	Training Allocentric	4	R	R		B lucorum	F
203	2022-07-31	Training Allocentric	5	R	R		B lucorum	F
203	2022-07-31	Training Allocentric	6	L	L		B lucorum	F
203	2022-07-31	Test Allocentric	1	R	L	0	B lucorum	F
203	2022-07-31	Test Allocentric	2	L	L	1	B lucorum	F
203	2022-07-31	Middle	1	M	M	1	B lucorum	F
203	2022-07-31	Middle	2	M	M	1	B lucorum	F
208	2022-08-01	Training Egocentric	1	L	R		B lucorum	F
208	2022-08-01	Training Egocentric	2	R	L		B lucorum	F
208	2022-08-01	Training Egocentric	3	L	R		B lucorum	F
208	2022-08-01	Training Egocentric	4	R	L		B lucorum	F
208	2022-08-01	Training Egocentric	5	R	L		B lucorum	F
208	2022-08-01	Training Egocentric	6	L	R		B lucorum	F
208	2022-08-01	Test Egocentric	1	R	R	0	B lucorum	F
208	2022-08-01	Test Egocentric	2	L	M	0	B lucorum	F
208	2022-08-01	Training Allocentric	1	R	R		B lucorum	F
208	2022-08-01	Training Allocentric	2	L	L		B lucorum	F
208	2022-08-01	Training Allocentric	3	R	R		B lucorum	F
208	2022-08-01	Training Allocentric	4	R	R		B lucorum	F
208	2022-08-01	Training Allocentric	5	L	L		B lucorum	F
208	2022-08-01	Training Allocentric	6	L	L		B lucorum	F
208	2022-08-01	Test Allocentric	1	R	R	1	B lucorum	F
208	2022-08-01	Test Allocentric	2	L	L	1	B lucorum	F
208	2022-08-01	Middle	1	M	M	1	B lucorum	F
208	2022-08-01	Middle	2	M	M	1	B lucorum	F
209	2022-08-01	Training Allocentric	1	L	L		B lucorum	F
209	2022-08-01	Training Allocentric	2	R	R		B lucorum	F
209	2022-08-01	Training Allocentric	3	L	L		B lucorum	F
209	2022-08-01	Training Allocentric	4	L	L		B lucorum	F
209	2022-08-01	Training Allocentric	5	R	R		B lucorum	F
209	2022-08-01	Training Allocentric	6	R	R		B lucorum	F
209	2022-08-01	Test Allocentric	1	L	R	0	B lucorum	F
209	2022-08-01	Test Allocentric	2	R	R	1	B lucorum	F
209	2022-08-01	Training Egocentric	1	R	L		B lucorum	F
209	2022-08-01	Training Egocentric	2	L	R		B lucorum	F
209	2022-08-01	Training Egocentric	3	R	L		B lucorum	F
209	2022-08-01	Training Egocentric	4	L	R		B lucorum	F
209	2022-08-01	Training Egocentric	5	L	R		B lucorum	F
209	2022-08-01	Training Egocentric	6	R	L		B lucorum	F
209	2022-08-01	Test Egocentric	1	R	R	0	B lucorum	F
209	2022-08-01	Test Egocentric	2	L	L	0	B lucorum	F
209	2022-08-01	Middle	1	M	L	0	B lucorum	F
209	2022-08-01	Middle	2	M	M	1	B lucorum	F
216	2022-08-02	Training Allocentric	1	R	R		B lucorum	F
216	2022-08-02	Training Allocentric	2	L	L		B lucorum	F
216	2022-08-02	Training Allocentric	3	R	R		B lucorum	F
216	2022-08-02	Training Allocentric	4	R	R		B lucorum	F
216	2022-08-02	Training Allocentric	5	L	L		B lucorum	F
216	2022-08-02	Training Allocentric	6	L	L		B lucorum	F
216	2022-08-02	Test Allocentric	1	R	R	1	B lucorum	F
216	2022-08-02	Test Allocentric	2	L	L	1	B lucorum	F
216	2022-08-02	Training Egocentric	1	L	R		B lucorum	F
216	2022-08-02	Training Egocentric	2	R	L		B lucorum	F
216	2022-08-02	Training Egocentric	3	L	R		B lucorum	F
216	2022-08-02	Training Egocentric	4	R	L		B lucorum	F
216	2022-08-02	Training Egocentric	5	R	L		B lucorum	F
216	2022-08-02	Training Egocentric	6	L	R		B lucorum	F
216	2022-08-02	Test Egocentric	1	L	R	1	B lucorum	F
216	2022-08-02	Test Egocentric	2	R	L	1	B lucorum	F
216	2022-08-02	Middle	1	M	L	0	B lucorum	F
216	2022-08-02	Middle	2	M	M	1	B lucorum	F
220	2022-08-03	Training Egocentric	1	R	L		B pascuorum	F
220	2022-08-03	Training Egocentric	2	L	R		B pascuorum	F
220	2022-08-03	Training Egocentric	3	L	R		B pascuorum	F
220	2022-08-03	Training Egocentric	4	R	L		B pascuorum	F
220	2022-08-03	Training Egocentric	5	R	L		B pascuorum	F
220	2022-08-03	Training Egocentric	6	L	R		B pascuorum	F
220	2022-08-03	Test Egocentric	1	R	M	0	B pascuorum	F
220	2022-08-03	Test Egocentric	2	L	L	0	B pascuorum	F
220	2022-08-03	Training Allocentric	1	L	L		B pascuorum	F
220	2022-08-03	Training Allocentric	2	R	R		B pascuorum	F
220	2022-08-03	Training Allocentric	3	L	L		B pascuorum	F
220	2022-08-03	Training Allocentric	4	R	R		B pascuorum	F
220	2022-08-03	Training Allocentric	5	R	R		B pascuorum	F
220	2022-08-03	Training Allocentric	6	L	L		B pascuorum	F
220	2022-08-03	Test Allocentric	1	R	R	1	B pascuorum	F
220	2022-08-03	Test Allocentric	2	L	L	1	B pascuorum	F
220	2022-08-03	Middle	1	M	M	1	B pascuorum	F
220	2022-08-03	Middle	2	M	M	1	B pascuorum	F
221	2022-08-03	Training Allocentric	1	L	L		B pascuorum	F
221	2022-08-03	Training Allocentric	2	R	R		B pascuorum	F
221	2022-08-03	Training Allocentric	3	L	L		B pascuorum	F
221	2022-08-03	Training Allocentric	4	L	L		B pascuorum	F
221	2022-08-03	Training Allocentric	5	R	R		B pascuorum	F
221	2022-08-03	Training Allocentric	6	R	R		B pascuorum	F
221	2022-08-03	Test Allocentric	1	L	L	1	B pascuorum	F
221	2022-08-03	Test Allocentric	2	R	R	1	B pascuorum	F
221	2022-08-03	Training Egocentric	1	L	L		B pascuorum	F
221	2022-08-03	Training Egocentric	2	R	R		B pascuorum	F
221	2022-08-03	Training Egocentric	3	R	R		B pascuorum	F
221	2022-08-03	Training Egocentric	4	L	L		B pascuorum	F
221	2022-08-03	Training Egocentric	5	L	L		B pascuorum	F
221	2022-08-03	Training Egocentric	6	R	R		B pascuorum	F
221	2022-08-03	Test Egocentric	1	R	R	0	B pascuorum	F
221	2022-08-03	Test Egocentric	2	L	L	0	B pascuorum	F
221	2022-08-03	Middle	1	M	M	1	B pascuorum	F
221	2022-08-03	Middle	2	M	R	0	B pascuorum	F
226	2022-08-03	Training Egocentric	1	L	R		B terrestris	F
226	2022-08-03	Training Egocentric	2	R	L		B terrestris	F
226	2022-08-03	Training Egocentric	3	L	R		B terrestris	F
226	2022-08-03	Training Egocentric	4	R	L		B terrestris	F
226	2022-08-03	Training Egocentric	5	R	L		B terrestris	F
226	2022-08-03	Training Egocentric	6	L	R		B terrestris	F
226	2022-08-03	Test Egocentric	1	R	R	0	B terrestris	F
226	2022-08-03	Test Egocentric	2	L	R	1	B terrestris	F
226	2022-08-03	Training Allocentric	1	R	R		B terrestris	F
226	2022-08-03	Training Allocentric	2	L	L		B terrestris	F
226	2022-08-03	Training Allocentric	3	R	R		B terrestris	F
226	2022-08-03	Training Allocentric	4	R	R		B terrestris	F
226	2022-08-03	Training Allocentric	5	L	L		B terrestris	F
226	2022-08-03	Training Allocentric	6	L	L		B terrestris	F
226	2022-08-03	Test Allocentric	1	R	R	1	B terrestris	F
226	2022-08-03	Test Allocentric	2	L	R	0	B terrestris	F
226	2022-08-03	Middle	1	M	M	1	B terrestris	F
226	2022-08-03	Middle	2	M	R	0	B terrestris	F
227	2022-08-03	Training Allocentric	1	L	L		B terrestris	F
227	2022-08-03	Training Allocentric	2	R	R		B terrestris	F
227	2022-08-03	Training Allocentric	3	L	L		B terrestris	F
227	2022-08-03	Training Allocentric	4	R	R		B terrestris	F
227	2022-08-03	Training Allocentric	5	R	R		B terrestris	F
227	2022-08-03	Training Allocentric	6	L	L		B terrestris	F
227	2022-08-03	Test Allocentric	1	L	L	1	B terrestris	F
227	2022-08-03	Test Allocentric	2	R	M	0	B terrestris	F
227	2022-08-03	Training Egocentric	1	R	L		B terrestris	F
227	2022-08-03	Training Egocentric	2	L	R		B terrestris	F
227	2022-08-03	Training Egocentric	3	L	R		B terrestris	F
227	2022-08-03	Training Egocentric	4	R	L		B terrestris	F
227	2022-08-03	Training Egocentric	5	R	L		B terrestris	F
227	2022-08-03	Training Egocentric	6	L	R		B terrestris	F
227	2022-08-03	Test Egocentric	1	L	L	0	B terrestris	F
227	2022-08-03	Test Egocentric	2	R	M	0	B terrestris	F
227	2022-08-03	Middle	1	M	M	1	B terrestris	F
227	2022-08-03	Middle	2	M	M	1	B terrestris	F
229	2022-08-04	Training Allocentric	1	L	L		B lucorum	F
229	2022-08-04	Training Allocentric	2	R	R		B lucorum	F
229	2022-08-04	Training Allocentric	3	R	R		B lucorum	F
229	2022-08-04	Training Allocentric	4	L	L		B lucorum	F
229	2022-08-04	Training Allocentric	5	L	L		B lucorum	F
229	2022-08-04	Training Allocentric	6	R	R		B lucorum	F
229	2022-08-04	Test Allocentric	1	L	L	1	B lucorum	F
229	2022-08-04	Test Allocentric	2	R	R	1	B lucorum	F
229	2022-08-04	Training Egocentric	1	L	R		B lucorum	F
229	2022-08-04	Training Egocentric	2	L	R		B lucorum	F
229	2022-08-04	Training Egocentric	3	R	L		B lucorum	F
229	2022-08-04	Training Egocentric	4	R	L		B lucorum	F
229	2022-08-04	Training Egocentric	5	L	R		B lucorum	F
229	2022-08-04	Training Egocentric	6	R	L		B lucorum	F
229	2022-08-04	Test Egocentric	1	R	L	1	B lucorum	F
229	2022-08-04	Test Egocentric	2	L	L	0	B lucorum	F
229	2022-08-04	Middle	1	M	M	1	B lucorum	F
229	2022-08-04	Middle	2	M	R	0	B lucorum	F
233	2022-08-04	Training Egocentric	1	R	L		B hortorum
233	2022-08-04	Training Egocentric	2	L	R		B hortorum
233	2022-08-04	Training Egocentric	3	R	L		B hortorum
233	2022-08-04	Training Egocentric	4	L	R		B hortorum
233	2022-08-04	Training Egocentric	5	L	R		B hortorum
233	2022-08-04	Training Egocentric	6	R	L		B hortorum
233	2022-08-04	Test Egocentric	1	L	L	0	B hortorum
233	2022-08-04	Test Egocentric	2	R	M	0	B hortorum
233	2022-08-04	Training Allocentric	1	R	R		B hortorum
233	2022-08-04	Training Allocentric	2	L	L		B hortorum
233	2022-08-04	Training Allocentric	3	R	R		B hortorum
233	2022-08-04	Training Allocentric	4	L	L		B hortorum
233	2022-08-04	Training Allocentric	5	L	L		B hortorum
233	2022-08-04	Training Allocentric	6	R	R		B hortorum
233	2022-08-04	Test Allocentric	1	R	R	1	B hortorum
233	2022-08-04	Test Allocentric	2	L	R	0	B hortorum
233	2022-08-04	Middle	1	M	M	1	B hortorum
233	2022-08-04	Middle	2	M	M	1	B hortorum
237	2022-08-05	Training Egocentric	1	R	L		B lucorum	F
237	2022-08-05	Training Egocentric	2	R	L		B lucorum	F
237	2022-08-05	Training Egocentric	3	L	R		B lucorum	F
237	2022-08-05	Training Egocentric	4	L	R		B lucorum	F
237	2022-08-05	Training Egocentric	5	R	L		B lucorum	F
237	2022-08-05	Training Egocentric	6	L	R		B lucorum	F
237	2022-08-05	Test Egocentric	1	R	L	1	B lucorum	F
237	2022-08-05	Test Egocentric	2	L	L	0	B lucorum	F
237	2022-08-05	Training Allocentric	1	L	L		B lucorum	F
237	2022-08-05	Training Allocentric	2	R	R		B lucorum	F
237	2022-08-05	Training Allocentric	3	L	L		B lucorum	F
237	2022-08-05	Training Allocentric	4	L	L		B lucorum	F
237	2022-08-05	Training Allocentric	5	R	R		B lucorum	F
237	2022-08-05	Training Allocentric	6	R	R		B lucorum	F
237	2022-08-05	Test Allocentric	1	L	M	0	B lucorum	F
237	2022-08-05	Test Allocentric	2	R	R	1	B lucorum	F
237	2022-08-05	Middle	1	M	M	1	B lucorum	F
237	2022-08-05	Middle	2	M	R	0	B lucorum	F
238	2022-08-05	Training Allocentric	1	R	R		B bohemicus	F
238	2022-08-05	Training Allocentric	2	L	L		B bohemicus	F
238	2022-08-05	Training Allocentric	3	R	R		B bohemicus	F
238	2022-08-05	Training Allocentric	4	R	R		B bohemicus	F
238	2022-08-05	Training Allocentric	5	L	L		B bohemicus	F
238	2022-08-05	Training Allocentric	6	L	L		B bohemicus	F
238	2022-08-05	Test Allocentric	1	R	L	0	B bohemicus	F
238	2022-08-05	Test Allocentric	2	L	L	1	B bohemicus	F
238	2022-08-05	Training Egocentric	1	L	R		B bohemicus	F
238	2022-08-05	Training Egocentric	2	R	L		B bohemicus	F
238	2022-08-05	Training Egocentric	3	R	L		B bohemicus	F
238	2022-08-05	Training Egocentric	4	L	R		B bohemicus	F
238	2022-08-05	Training Egocentric	5	R	L		B bohemicus	F
238	2022-08-05	Training Egocentric	6	L	R		B bohemicus	F
238	2022-08-05	Test Egocentric	1	L	L	0	B bohemicus	F
238	2022-08-05	Test Egocentric	2	R	L	1	B bohemicus	F
238	2022-08-05	Middle	1	M			B bohemicus	F
238	2022-08-05	Middle	2	M			B bohemicus	F
242	2022-08-08	Training Egocentric	1	L	R		B lucorum	M
242	2022-08-08	Training Egocentric	2	R	L		B lucorum	M
242	2022-08-08	Training Egocentric	3	L	R		B lucorum	M
242	2022-08-08	Training Egocentric	4	R	L		B lucorum	M
242	2022-08-08	Training Egocentric	5	R	L		B lucorum	M
242	2022-08-08	Training Egocentric	6	L	R		B lucorum	M
242	2022-08-08	Test Egocentric	1	R	M	0	B lucorum	M
242	2022-08-08	Test Egocentric	2	L	L	0	B lucorum	M
242	2022-08-08	Training Allocentric	1	R	R		B lucorum	M
242	2022-08-08	Training Allocentric	2	L	L		B lucorum	M
242	2022-08-08	Training Allocentric	3	R	R		B lucorum	M
242	2022-08-08	Training Allocentric	4	R	R		B lucorum	M
242	2022-08-08	Training Allocentric	5	L	L		B lucorum	M
242	2022-08-08	Training Allocentric	6	L	L		B lucorum	M
242	2022-08-08	Test Allocentric	1	R	M	0	B lucorum	M
242	2022-08-08	Test Allocentric	2	L	L	1	B lucorum	M
242	2022-08-08	Middle	1	M	M	1	B lucorum	M
242	2022-08-08	Middle	2	M	M	1	B lucorum	M
245	2022-08-08	Training Allocentric	1	L	L		B pascuorum	F
245	2022-08-08	Training Allocentric	2	R	R		B pascuorum	F
245	2022-08-08	Training Allocentric	3	L	L		B pascuorum	F
245	2022-08-08	Training Allocentric	4	L	L		B pascuorum	F
245	2022-08-08	Training Allocentric	5	R	R		B pascuorum	F
245	2022-08-08	Training Allocentric	6	R	R		B pascuorum	F
245	2022-08-08	Test Allocentric	1	L	R	0	B pascuorum	F
245	2022-08-08	Test Allocentric	2	R	R	1	B pascuorum	F
245	2022-08-08	Training Egocentric	1	R	L		B pascuorum	F
245	2022-08-08	Training Egocentric	2	R	L		B pascuorum	F
245	2022-08-08	Training Egocentric	3	L	R		B pascuorum	F
245	2022-08-08	Training Egocentric	4	L	R		B pascuorum	F
245	2022-08-08	Training Egocentric	5	R	L		B pascuorum	F
245	2022-08-08	Training Egocentric	6	L	R		B pascuorum	F
245	2022-08-08	Test Egocentric	1	R	M	0	B pascuorum	F
245	2022-08-08	Test Egocentric	2	L	R	1	B pascuorum	F
245	2022-08-08	Middle	1	M	M	1	B pascuorum	F
245	2022-08-08	Middle	2	M			B pascuorum	F
249	2022-08-09	Training Egocentric	1	L	R		B terrestris	F
249	2022-08-09	Training Egocentric	2	R	L		B terrestris	F
249	2022-08-09	Training Egocentric	3	L	R		B terrestris	F
249	2022-08-09	Training Egocentric	4	L	R		B terrestris	F
249	2022-08-09	Training Egocentric	5	R	L		B terrestris	F
249	2022-08-09	Training Egocentric	6	R	L		B terrestris	F
249	2022-08-09	Test Egocentric	1	L	L	0	B terrestris	F
249	2022-08-09	Test Egocentric	2	R	L	1	B terrestris	F
249	2022-08-09	Training Allocentric	1	R	R		B terrestris	F
249	2022-08-09	Training Allocentric	2	L	L		B terrestris	F
249	2022-08-09	Training Allocentric	3	R	R		B terrestris	F
249	2022-08-09	Training Allocentric	4	R	R		B terrestris	F
249	2022-08-09	Training Allocentric	5	L	L		B terrestris	F
249	2022-08-09	Training Allocentric	6	L	L		B terrestris	F
249	2022-08-09	Test Allocentric	1	R	L	0	B terrestris	F
249	2022-08-09	Test Allocentric	2	L	L	1	B terrestris	F
249	2022-08-09	Middle	1	M	L	0	B terrestris	F
249	2022-08-09	Middle	2	M	M	1	B terrestris	F
251	2022-08-09	Training Allocentric	1	L	L		B pascuorum	F
251	2022-08-09	Training Allocentric	2	R	R		B pascuorum	F
251	2022-08-09	Training Allocentric	3	L	L		B pascuorum	F
251	2022-08-09	Training Allocentric	4	R	R		B pascuorum	F
251	2022-08-09	Training Allocentric	5	R	R		B pascuorum	F
251	2022-08-09	Training Allocentric	6	L	L		B pascuorum	F
251	2022-08-09	Test Allocentric	1	R	L	0	B pascuorum	F
251	2022-08-09	Test Allocentric	2	L	L	1	B pascuorum	F
251	2022-08-09	Training Egocentric	1	R	L		B pascuorum	F
251	2022-08-09	Training Egocentric	2	R	L		B pascuorum	F
251	2022-08-09	Training Egocentric	3	L	R		B pascuorum	F
251	2022-08-09	Training Egocentric	4	L	R		B pascuorum	F
251	2022-08-09	Training Egocentric	5	R	L		B pascuorum	F
251	2022-08-09	Training Egocentric	6	L	R		B pascuorum	F
251	2022-08-09	Test Egocentric	1	R	L	1	B pascuorum	F
251	2022-08-09	Test Egocentric	2	L	L	0	B pascuorum	F
251	2022-08-09	Middle	1	M	M	1	B pascuorum	F
251	2022-08-09	Middle	2	M	M	1	B pascuorum	F
257	2022-08-10	Training Egocentric	1	L	R		B pascuorum	F
257	2022-08-10	Training Egocentric	2	R	L		B pascuorum	F
257	2022-08-10	Training Egocentric	3	R	L		B pascuorum	F
257	2022-08-10	Training Egocentric	4	L	R		B pascuorum	F
257	2022-08-10	Training Egocentric	5	L	R		B pascuorum	F
257	2022-08-10	Training Egocentric	6	R	L		B pascuorum	F
257	2022-08-10	Test Egocentric	1	R	L	1	B pascuorum	F
257	2022-08-10	Test Egocentric	2	L	R	1	B pascuorum	F
257	2022-08-10	Training Allocentric	1	R	R		B pascuorum	F
257	2022-08-10	Training Allocentric	2	R	R		B pascuorum	F
257	2022-08-10	Training Allocentric	3	L	L		B pascuorum	F
257	2022-08-10	Training Allocentric	4	L	L		B pascuorum	F
257	2022-08-10	Training Allocentric	5	R	R		B pascuorum	F
257	2022-08-10	Training Allocentric	6	L	L		B pascuorum	F
257	2022-08-10	Test Allocentric	1	L	R	1	B pascuorum	F
257	2022-08-10	Test Allocentric	2	R	R	1	B pascuorum	F
257	2022-08-10	Middle	1	M	M	1	B pascuorum	F
257	2022-08-10	Middle	2	M	M	1	B pascuorum	F
257	2022-08-10	Middle	3	M			B pascuorum	F
